# Supplementary material for: ADIPOQ Variants rs1501299 and rs3774261 and Hypoadiponectinemia in Obese Women with PCOS: Genetic and Metabolic Interactions
Source: Life (Basel). 2025 Dec 23;16(1):24. doi: 10.3390/life16010024 (PMC12843212; doi:10.3390/life16010024)
Supplement: Supplementary file 1 [file life-16-00024-s001.zip]

Archive with 1 entries (1 files):
- life-4014590-supplementary.pdf
